# Supplementary material for: PTBP1 modulates osteosarcoma chemoresistance to cisplatin by regulating the expression of the copper transporter SLC31A1
Source: J Cell Mol Med. 2020 Mar 24;24(9):5274–89. doi: 10.1111/jcmm.15183 (PMC7205786; doi:10.1111/jcmm.15183)
Supplement: Supplementary file 5 — Table S1 [file JCMM-24-5274-s005.xlsx]

## Sheet: 工作表1
Supplementary Table 1: Differentially expressed genes in mRNA sequencing in MG-63CISR cell line.
Gene symbol	Fold Change（sh-PTBP1/sh-control）	log2Fold Change（sh-PTBP1/sh-control）	p-value	Regulation
GPD2	29.5416	4.88468	0.000230262	Up
CCDC84	3.32527	1.73347	0.00179599	Up
LAP3	2.92973	1.55077	0.00245358	Up
BAK1	4.81737	2.26824	0.00170989	Up
PDE4D	2.13296	1.09286	6.30151e-07	Up
TPRA1	2.93497	1.55335	0.00175952	Up
KLF2	3.55858	1.8313	1.00867e-06	Up
TACC3	5.30964	2.40861	3.01919e-07	Up
S100A16	3.83423	1.93894	0.00157114	Up
FBXL5	2.13902	1.09695	0.000818241	Up
DCLK2	2.88097	1.52656	0.000236056	Up
ZDHHC3	2.75854	1.4639	0.0019927	Up
GPR137B	7.63729	2.93306	0.000563092	Up
SNHG3	2.16189	1.1123	0.00161128	Up
RHOBTB3	2.53227	1.34043	1.73608e-05	Up
NQO2	2.93527	1.55349	0.000725793	Up
BNIP3	2.95235	1.56186	0.00161635	Up
ACTL6A	2.79137	1.48098	1.24045e-05	Up
MCM4	2.97803	1.57436	0.00100372	Up
BAZ1A	2.17229	1.11921	6.43433e-05	Up
DYNC2LI1	2.05364	1.03818	0.000532656	Up
POLR1A	5.00648	2.3238	0.00286978	Up
PCIF1	5.08003	2.34484	7.60191e-05	Up
SLC26A6	2.90865	1.54035	2.71089e-06	Up
TLL1	2.14989	1.10426	0.0013395	Up
IER5L	9.89618	3.30687	0.00258254	Up
AKIRIN1	2.06796	1.04821	9.11894e-05	Up
NPPB	3.37147	1.75338	0.000993026	Up
ZNF445	2.58254	1.36879	0.000203296	Up
SLC7A1	2.95574	1.56352	0.000262376	Up
MESD	4.75266	2.24873	0.00149485	Up
ME1	2.09021	1.06365	0.000562557	Up
EIF3B	2.84845	1.51018	0.00129155	Up
PGM5P2	2.19533	1.13444	0.000113804	Up
PLOD1	3.15935	1.65963	1.27517e-05	Up
GPR176	2.12093	1.0847	0.000484844	Up
ARL1	2.2741	1.1853	0.00212442	Up
SAMHD1	2.68038	1.42244	8.62627e-07	Up
DKC1	2.41928	1.27458	8.25817e-14	Up
CCBE1	3.64865	1.86736	0.000152553	Up
NOL4L	4.82829	2.27151	0.00148715	Up
UGDH	2.35906	1.23821	1.08549e-07	Up
LMNA	2.18338	1.12656	8.24785e-05	Up
MRPL34	2.19354	1.13326	1.31551e-06	Up
YBX1	4.13195	2.04682	0.0024845	Up
SLC12A8	2.74944	1.45914	0.00041134	Up
TMCC1-AS1	4.70473	2.23411	6.50452e-05	Up
UQCC1	3.17091	1.6649	1.94232e-09	Up
PDZD4	2.14126	1.09846	2.03369e-10	Up
ODC1	2.38355	1.25311	0.00288968	Up
G0S2	2.24117	1.16425	0.000555314	Up
LMOD1	4.88879	2.28948	0.00140908	Up
SLC31A1	7.10094	2.82801	3.10621e-13	Up
PLEKHA2	2.0386	1.02758	1.56883e-08	Up
AC092902.2	2.61507	1.38685	3.11525e-39	Up
ABCA1	3.59996	1.84798	0.000288019	Up
SERTAD4-AS1	4.79783	2.26238	0.000155683	Up
ZSCAN29	4.73279	2.24269	0.000531024	Up
GPRC5A	2.44223	1.2882	0.000212588	Up
TECRP1	3.76292	1.91185	0.0011838	Up
AASDHPPT	2.55636	1.35409	0.00165943	Up
ELK4	5.01823	2.32718	0.00274378	Up
NUF2	2.7942	1.48243	0.00146565	Up
TJP2	2.61403	1.38628	2.56747e-10	Up
RCC1L	2.66961	1.41663	1.62837e-05	Up
NUDT21	5.77173	2.529	0.00304051	Up
TPM2	2.92738	1.54961	0.00228983	Up
CCDC113	2.18561	1.12804	0.000264185	Up
AL161431.1	3.53847	1.82313	0.00145992	Up
NUDT1	6.26069	2.64632	0.00325807	Up
ILF2	2.44168	1.28788	6.50583e-07	Up
SH3RF2	3.69992	1.88749	0.00224041	Up
ERCC4	2.94104	1.55633	0.00137995	Up
SKA2	3.12483	1.64378	3.76413e-09	Up
RAB6A	2.48831	1.31517	0.00171781	Up
MED12	2.82081	1.49611	0.00196419	Up
NAV3	2.1557	1.10815	0.00152679	Up
MEST	3.11666	1.64	9.07512e-08	Up
TECR	2.14894	1.10363	0.00165533	Up
NUDC	4.38541	2.13271	0.000841429	Up
PPFIA4	2.13856	1.09664	0.000696768	Up
TPI1	2.48259	1.31185	0.000135996	Up
ZNF433	2.88638	1.52926	0.0018122	Up
MYL9	2.12781	1.08937	3.97056e-05	Up
HDGF	3.89527	1.96172	0.00146703	Up
NLRX1	2.16721	1.11584	9.51488e-06	Up
BCL2L13	4.50728	2.17226	0.00179041	Up
MT-RNR1	2.4686	1.30369	3.05962e-05	Up
NPIPB5	2.24315	1.16552	7.32413e-12	Up
RNF103	9.59311	3.262	0.000563443	Up
BHLHE40	2.99912	1.58454	0.000172485	Up
FZD2	2.53778	1.34357	0.00161463	Up
UBE2Z	2.09521	1.0671	0.000978789	Up
RPL26L1	2.48164	1.31129	1.25467e-07	Up
DNHD1	2.4096	1.2688	8.05036e-06	Up
GPX4	5.83516	2.54477	3.66659e-05	Up
ADAMTS5	3.03412	1.60128	1.67488e-07	Up
SERF1B	2.0552	1.03928	0.000398887	Up
KRT80	3.93884	1.97777	0.000296099	Up
ZNF185	4.51886	2.17596	0.00113922	Up
TMEM109	5.78328	2.53189	6.68184e-05	Up
CDYL2	4.39827	2.13694	0.00166679	Up
RAVER1	2.31399	1.21038	9.79154e-11	Up
PSG4	2.04116	1.02939	0.000557159	Up
RAB20	4.08536	2.03046	0.00247686	Up
H3F3B	2.02145	1.01539	1.45216e-06	Up
LPP	2.11879	1.08324	5.01122e-05	Up
LSM14B	3.55378	1.82936	2.93794e-07	Up
TRIB3	2.07736	1.05475	0.000167046	Up
ZNF587B	2.98094	1.57577	0.00293843	Up
GCH1	2.80479	1.48789	3.37716e-08	Up
ALG9	3.07724	1.62164	0.000859917	Up
GTF2H3	8.65362	3.1133	0.00066887	Up
AC092807.3	4.01535	2.00553	5.02168e-07	Up
TTC7B	2.56576	1.35939	0.000237094	Up
AC015813.1	2.77562	1.47281	8.18104e-05	Up
COLGALT1	5.37904	2.42735	1.29627e-07	Up
LRRC75A-AS1	5.0221	2.32829	0.000173046	Up
THOC6	8.82401	3.14143	0.000279084	Up
POLE2	4.20504	2.07212	0.00324952	Up
MAP1B	16.856	4.07519	0.00316524	Up
LINC00863	2.10925	1.07673	0.00247629	Up
INIP	2.51623	1.33126	0.000499996	Up
KPNA5	9.77893	3.28968	0.00282411	Up
GATAD2A	3.73354	1.90055	0.000326239	Up
RRP12	2.71832	1.44271	0.00123066	Up
IPMK	2.41852	1.27413	2.2611e-05	Up
NUDT16	2.9289	1.55036	0.00140098	Up
RELN	4.46205	2.15771	0.000399695	Up
NFKBIB	2.0006	1.00044	6.20638e-06	Up
AK4	2.27946	1.18869	2.843e-09	Up
DNAJC9	2.04191	1.02992	0.000118157	Up
HNRNPF	2.52794	1.33796	1.23209e-10	Up
FGF2	7.01599	2.81065	0.00130816	Up
MIB1	2.09669	1.06811	3.30935e-06	Up
PHLDA2	2.50779	1.32642	4.39994e-05	Up
TRIM56	2.1227	1.0859	0.000141171	Up
ACTN1	2.04109	1.02934	0.00324199	Up
HELLS	6.28062	2.65091	9.58221e-05	Up
MBNL2	6.02129	2.59007	0.00117833	Up
TPRG1L	4.22703	2.07964	0.000465549	Up
AP1M1	3.54408	1.82541	0.00113781	Up
HDGFL2	7.38029	2.88368	8.36511e-05	Up
SLC25A13	2.99736	1.58369	0.000314372	Up
AL512422.2	2.08811	1.06219	0.000102681	Up
DUSP3	2.80317	1.48706	0.000303261	Up
CRIP2	2.05387	1.03835	0.00186746	Up
IER3	2.27954	1.18874	2.32505e-06	Up
AL353763.2	5.37665	2.42671	6.5282e-07	Up
PNMA1	2.08018	1.05671	1.29331e-09	Up
IGF2R	2.94154	1.55657	3.65532e-07	Up
TGFB2	3.96688	1.98801	1.69735e-05	Up
CTPS2	3.38031	1.75716	0.00336877	Up
TMEM63B	2.80843	1.48976	0.00121941	Up
UQCC3	2.44223	1.2882	0.000378332	Up
TARBP1	2.5402	1.34494	0.000614541	Up
LINC01311	2.1843	1.12717	0.00209233	Up
CLNS1A	2.40844	1.2681	3.66029e-06	Up
TPCN1	2.15869	1.11016	7.90639e-05	Up
NAA20	2.55854	1.35532	1.73778e-09	Up
AIF1L	2.73267	1.45031	0.000132935	Up
GANAB	2.95753	1.56439	1.18619e-09	Up
SFTA1P	3.02133	1.59519	0.000468663	Up
MFN1	2.5529	1.35214	2.68278e-05	Up
SSU72	3.60966	1.85186	1.34957e-08	Up
ISCA1	2.27708	1.18718	1.40836e-06	Up
ID1	4.09938	2.0354	0.00298303	Up
BAG4	2.02403	1.01723	6.08383e-05	Up
RC3H2	4.92623	2.30048	0.000788027	Up
ZMIZ1	2.37755	1.24948	6.75168e-05	Up
PEAR1	4.04733	2.01697	8.29388e-07	Up
RHOB	2.15894	1.11032	2.21663e-06	Up
WDR55	2.06152	1.04371	7.7765e-06	Up
EPB41L5	3.03824	1.60324	0.00235726	Up
NMD3	3.38368	1.75859	0.00304386	Up
TOP1MT	2.67046	1.41709	0.0030073	Up
PPP1R15A	3.26456	1.70689	0.000955149	Up
ARL10	2.18566	1.12807	0.00153155	Up
BCL7C	2.5072	1.32608	0.00292977	Up
GXYLT1	2.15873	1.11018	0.003197	Up
YIF1A	2.16488	1.11429	5.4545e-21	Up
MMP15	5.61138	2.48836	0.00207612	Up
PDXDC1	7.34415	2.8766	0.00234154	Up
MYBL1	2.29751	1.20007	1.49502e-05	Up
DDAH1	6.6772	2.73924	8.53371e-05	Up
ANKRD12	2.487	1.3144	0.00173767	Up
EIF4EBP2	3.0307	1.59965	0.00259192	Up
ARRDC2	3.00774	1.58868	0.00224376	Up
FBXW7	2.12009	1.08413	0.000653967	Up
TUFT1	2.06783	1.04812	0.00110608	Up
ZNF594	5.50178	2.4599	4.6519e-05	Up
SF3B1	4.26284	2.09181	0.000177149	Up
CRISPLD1	2.13762	1.096	0.000606831	Up
PDK1	2.64376	1.40259	1.68946e-13	Up
LDHA	4.52241	2.17709	0.00144249	Up
RAB5C	2.80963	1.49038	0.00136352	Up
MT-CO1	2.85808	1.51505	4.81309e-05	Up
CPNE2	2.41928	1.27458	0.000293314	Up
FAM201A	6.2784	2.6504	5.17895e-06	Up
AC117402.1	2.16442	1.11398	2.65855e-05	Up
DNAJC8	2.72401	1.44573	0.000501789	Up
COL4A2	2.30208	1.20294	0.00045121	Up
RAD51AP1	2.77379	1.47186	0.00172733	Up
MAGI2-AS3	3.18596	1.67173	2.26505e-05	Up
KIF5C	2.07501	1.05312	5.64881e-05	Up
AC078828.1	6.6093	2.7245	7.15695e-08	Up
DFFA	2.89063	1.53139	5.55672e-06	Up
MAST3	2.7631	1.46629	1.72236e-08	Up
ZFP91	8.43826	3.07695	0.00323527	Up
DHPS	2.3962	1.26075	0.000579552	Up
NEXN	2.66875	1.41616	4.29075e-05	Up
NUP62	3.34844	1.74349	2.08369e-06	Up
PLXNB2	2.71788	1.44248	0.00123129	Up
GTF3A	2.95588	1.56359	0.00238436	Up
FAM98A	2.80236	1.48664	0.000217315	Up
MCM2	2.09483	1.06684	0.00143924	Up
EFR3A	2.62212	1.39074	0.000949421	Up
WBP11	2.56504	1.35898	0.000418484	Up
COPG2	12.3463	3.62601	0.00113855	Up
FBXO9	2.20406	1.14017	0.000828107	Up
PIM1	16.8004	4.07042	0.00294616	Up
AGO3	3.94804	1.98114	0.000655725	Up
SH3D19	2.05262	1.03747	4.21233e-05	Up
F3	3.12683	1.6447	0.00290986	Up
ATL3	6.30741	2.65705	0.00057461	Up
CERS5	6.922	2.79119	0.000185678	Up
CAVIN3	3.21893	1.68658	0.00314668	Up
PLCB4	2.07089	1.05025	0.000469741	Up
TAF15	2.76912	1.46943	7.25827e-05	Up
SPTY2D1	2.76222	1.46583	1.88996e-16	Up
PLRG1	3.80277	1.92705	4.11083e-06	Up
LSM14A	2.81182	1.4915	1.01705e-05	Up
YWHAG	4.06823	2.0244	0.00190486	Up
FRG1HP	2.70102	1.43351	0.00115552	Up
DROSHA	2.16763	1.11612	0.000827206	Up
WDFY1	2.0488	1.03478	0.00241491	Up
SLC25A6	2.16279	1.11289	6.92024e-05	Up
EBLN3P	2.51576	1.33099	0.00189177	Up
ADAM10	2.93563	1.55367	0.00304146	Up
SERPINE1	2.89725	1.53468	0.000379136	Up
ZNF271P	3.77847	1.9178	3.70135e-05	Up
RPS6KB2	2.40007	1.26308	1.50495e-05	Up
CAV1	2.55922	1.35571	2.12012e-05	Up
EFNB2	3.3192	1.73083	3.734e-05	Up
ZBED4	2.54241	1.3462	0.000211901	Up
CDK15	2.91394	1.54297	0.00250751	Up
PDCD10	5.19262	2.37646	0.00254097	Up
HSPA14	2.18038	1.12458	0.000245789	Up
SLC16A2	5.87321	2.55415	1.91762e-09	Up
LPAR1	7.06938	2.82158	0.00130965	Up
PIDD1	2.39575	1.26048	8.31253e-05	Up
ATG4C	2.16919	1.11716	0.00126403	Up
FYCO1	10.7951	3.4323	0.00220445	Up
LIPE	3.04861	1.60815	0.0029113	Up
TOP1	4.03017	2.01084	0.000649305	Up
DESI1	5.85296	2.54917	1.33481e-15	Up
RGS19	2.03898	1.02785	1.98632e-06	Up
GALNT3	2.26491	1.17946	2.24732e-05	Up
BMF	2.15253	1.10603	1.3676e-06	Up
AOX1	3.71583	1.89368	0.00213124	Up
PDE1C	2.11314	1.07939	5.57954e-06	Up
POLR2M	2.54091	1.34535	6.16553e-10	Up
NIPA1	12.0437	3.59021	0.000760035	Up
VEZF1	3.08881	1.62705	0.001693	Up
PEX6	2.13211	1.09228	1.35155e-05	Up
NMB	2.57882	1.36671	0.00256434	Up
SLC7A11	4.24831	2.08689	0.003221	Up
NATD1	2.54739	1.34902	7.60727e-08	Up
CELF1	2.72471	1.4461	5.65117e-10	Up
AC027237.3	3.18038	1.6692	4.3483e-08	Up
ZFP36L2	6.74925	2.75473	1.1578e-05	Up
PIK3CB	2.20197	1.1388	6.3471e-14	Up
HMGN2	2.56702	1.36009	0.00253792	Up
KIF3C	2.83571	1.50371	2.74102e-05	Up
ICMT	7.5925	2.92457	0.00316937	Up
PHACTR4	2.48415	1.31275	0.00104335	Up
EIF5B	2.61553	1.3871	5.82025e-12	Up
CLEC11A	2.70384	1.43501	2.06442e-11	Up
NUP50	2.08058	1.05698	3.33107e-05	Up
AGPAT2	3.02864	1.59867	0.000375173	Up
PUM2	4.24916	2.08718	0.00216544	Up
AP002360.2	5.03214	2.33117	0.00213441	Up
RAF1	2.54823	1.3495	0.0013447	Up
SEC23IP	3.30514	1.72471	0.000985627	Up
HIST1H2AC	5.0013	2.3223	2.10208e-08	Up
STAT3	4.7266	2.2408	2.70055e-10	Up
RPL11	2.83183	1.50173	2.98283e-09	Up
PKP4	9.59467	3.26223	7.5816e-07	Up
ZNF292	2.19093	1.13154	0.00310809	Up
PCDH10	2.9216	1.54676	0.000174988	Up
SAR1A	9.69536	3.27729	0.00103849	Up
MED13L	2.15582	1.10824	0.000165922	Up
ZNF471	2.05942	1.04224	0.000245797	Up
SEMA3D	2.88313	1.52764	0.00268035	Up
EIF3F	2.15039	1.1046	3.49609e-05	Up
APOL6	2.63445	1.3975	0.000135212	Up
CNN2	3.51572	1.81382	0.00234184	Up
ARHGEF16	4.7379	2.24425	0.0010928	Up
B4GALT5	3.9108	1.96747	0.00261216	Up
CTTN	4.77169	2.2545	0.00254002	Up
MOB1A	3.6681	1.87503	4.39017e-06	Up
PLEKHJ1	3.52669	1.81831	0.00148439	Up
ATG4B	3.14588	1.65346	0.00158697	Up
PLAGL2	3.59568	1.84626	9.0348e-10	Up
PLPPR3	5.57415	2.47875	0.00255767	Up
CCT5	2.54741	1.34903	0.000229153	Up
MT-ATP6	17.739	4.14885	3.88993e-05	Up
CDC42SE2	3.7173	1.89426	1.67536e-08	Up
NR2C2AP	2.80024	1.48555	0.000629975	Up
DERL2	6.34096	2.6647	0.0002482	Up
SH3BP2	4.37161	2.12816	9.33343e-07	Up
CORO1C	2.67622	1.4202	0.00234938	Up
PPP1R14B	3.90662	1.96592	5.97074e-05	Up
DENND3	4.89597	2.29159	0.000923218	Up
NEGR1	2.25627	1.17394	0.000451312	Up
CDC25A	12.9756	3.69773	0.00115678	Up
MAP2K1	2.79499	1.48285	0.00194172	Up
SMARCC1	4.02913	2.01047	0.000231132	Up
XBP1	3.03636	1.60234	9.07134e-05	Up
ARL8B	2.13438	1.09382	0.00114461	Up
PAQR5	4.54148	2.18316	0.000201453	Up
MYH14	3.95948	1.98531	0.00315331	Up
COL5A2	2.30391	1.20408	5.74576e-09	Up
PEA15	13.58	3.76341	0.00285379	Up
CASC19	2.88924	1.53069	0.00324714	Up
DIP2C	3.06144	1.61421	0.00220727	Up
EEF1A2	5.71164	2.51391	7.77445e-11	Up
ZNF804A	2.05939	1.04222	0.000546508	Up
TFPI2	2.59176	1.37393	0.000495223	Up
NOLC1	2.13073	1.09135	0.000235401	Up
EGFR	2.21048	1.14436	9.63428e-05	Up
FBXW2	3.18556	1.67155	2.26438e-05	Up
RAB8B	3.96484	1.98726	5.60822e-09	Up
PCDH7	2.01706	1.01225	4.91461e-05	Up
FAM234B	2.04072	1.02908	3.82777e-05	Up
SLC16A3	2.46209	1.29988	1.97661e-10	Up
TBC1D5	9.74875	3.28522	0.00152922	Up
DNAJC6	2.36873	1.24411	0.000477935	Up
FKRP	4.41975	2.14397	0.000154519	Up
ZNF677	8.83304	3.14291	0.00316405	Up
RAD17	2.15067	1.10479	8.10177e-05	Up
DBN1	2.15348	1.10667	2.48061e-05	Up
IFRD1	2.75948	1.4644	0.000274668	Up
ABR	3.47181	1.79569	1.11539e-05	Up
TBC1D2	5.55626	2.47411	0.0012747	Up
KIF3B	2.03936	1.02812	0.00301477	Up
IFITM1	4.32409	2.11239	4.84531e-05	Up
SPOPL	7.53166	2.91297	0.000643519	Up
SNIP1	11.5625	3.53138	0.00194867	Up
CCND1	6.48619	2.69737	0.00315969	Up
ANXA6	4.859	2.28066	0.000681271	Up
CYR61	2.67391	1.41895	0.00192753	Up
APOL2	4.19009	2.06698	0.000748981	Up
HIPK2	2.54041	1.34506	1.59331e-08	Up
RPA1	2.11996	1.08404	0.000249863	Up
MRPS34	2.62713	1.39349	3.14412e-06	Up
ADAMTS12	2.32581	1.21773	1.45424e-05	Up
HIF1A-AS2	6.3357	2.6635	0.000261415	Up
THBS2	3.10996	1.6369	0.000786384	Up
TEX261	2.42799	1.27976	0.000628136	Up
POLR3D	3.17071	1.66481	0.000845012	Up
VPS4B	4.1989	2.07001	4.40988e-10	Up
MRAS	2.56275	1.35769	0.00159927	Up
TTC9	2.4308	1.28143	0.000484116	Up
HSP90AB1	2.90722	1.53964	0.000668379	Up
FLNC	3.64502	1.86593	1.14636e-08	Up
RAB13	2.9719	1.57138	0.00284711	Up
MSRB3	3.99581	1.99849	0.00305457	Up
TIMP1	2.07321	1.05187	0.00038417	Up
LRP11	3.89992	1.96344	0.000342269	Up
RIDA	2.50757	1.32629	0.00182413	Up
NFKBIA	3.24117	1.69651	2.19503e-06	Up
ZCCHC3	2.15206	1.10572	0.000150545	Up
TNFRSF1A	2.21616	1.14806	8.43918e-05	Up
TGFBI	4.20059	2.07059	7.31074e-05	Up
SLC16A9	2.03979	1.02842	0.000131152	Up
FBN2	3.0406	1.60436	0.00119826	Up
MEX3A	2.02998	1.02147	0.00316483	Up
MCCC1	2.94099	1.5563	0.00334118	Up
GABPB1-AS1	2.18638	1.12854	8.56233e-06	Up
STAG2	7.48058	2.90315	5.94257e-05	Up
R3HCC1	2.13382	1.09344	2.08149e-05	Up
SV2A	3.87852	1.95551	0.000108745	Up
MGAT5B	8.29544	3.05232	0.000650496	Up
FILIP1L	2.05692	1.04049	8.49069e-05	Up
CXCL12	2.17689	1.12227	0.000546267	Up
SPOCD1	0.412877	-1.27621	0.00245036	Down
MPP7	0.435636	-1.19881	0.000318569	Down
CEP19	0.462624	-1.11209	0.0028974	Down
TMEM33	0.449106	-1.15487	0.00142932	Down
PDCL3	0.484823	-1.04447	2.7568e-05	Down
CCDC86	0.411637	-1.28055	0.000235269	Down
HARS	0.471101	-1.08589	3.63569e-05	Down
ANTXR2	0.478692	-1.06283	0.00181175	Down
WDR45B	0.455681	-1.1339	0.000969226	Down
DDX1	0.45725	-1.12894	0.00283683	Down
PABPC4	0.342246	-1.54689	0.000831836	Down
GPRC5B	0.377334	-1.40609	1.0181e-07	Down
C5orf51	0.343447	-1.54184	0.00294252	Down
PTBP2	0.347493	-1.52495	2.09024e-05	Down
LMBR1L	0.472697	-1.08101	6.31534e-08	Down
PDK2	0.349677	-1.51591	0.000159244	Down
SERTAD4	0.351054	-1.51023	0.00287503	Down
GPR137C	0.499263	-1.00213	0.00269433	Down
MYEF2	0.448488	-1.15686	0.00296666	Down
SLC35B2	0.422868	-1.24172	0.0021805	Down
STMN3	0.478634	-1.06301	0.000202048	Down
PTPRJ	0.36412	-1.45751	0.000108985	Down
GNAS	0.409588	-1.28775	9.27572e-05	Down
RAP2B	0.400148	-1.32139	0.000867715	Down
ACTG2	0.479528	-1.06031	0.00102175	Down
ANXA2P2	0.400308	-1.32082	0.00167472	Down
RAPGEF1	0.354914	-1.49446	0.000595185	Down
HDAC1	0.435302	-1.19991	0.00179815	Down
ZC3H15	0.330392	-1.59775	0.00145359	Down
MCAM	0.431326	-1.21315	0.00267232	Down
LRIG1	0.442296	-1.17692	6.2646e-06	Down
CD82	0.361095	-1.46955	0.000373195	Down
BMS1	0.461198	-1.11654	0.000929631	Down
DNAJC4	0.492447	-1.02196	0.0013522	Down
SOCS2	0.472806	-1.08068	0.00175188	Down
HS6ST1	0.409662	-1.28749	1.27276e-05	Down
PSPC1	0.440583	-1.18251	0.00176962	Down
TBRG4	0.366103	-1.44968	4.78076e-05	Down
RCC1	0.486093	-1.0407	7.82676e-08	Down
OGFR	0.400887	-1.31873	0.00076665	Down
MYDGF	0.373236	-1.42184	0.000567889	Down
SIRT1	0.422996	-1.24128	2.29627e-07	Down
TPM4	0.428877	-1.22136	0.00336536	Down
GDAP1	0.347557	-1.52468	0.000791813	Down
RPRD1B	0.45805	-1.12642	0.00251658	Down
FAM35A	0.497613	-1.0069	0.000579721	Down
CPA4	0.461542	-1.11547	0.000124786	Down
FBXL19-AS1	0.494501	-1.01595	4.84997e-05	Down
CD44	0.400864	-1.31881	1.68031e-06	Down
ZNF623	0.408508	-1.29156	0.00210327	Down
TIMM17A	0.415504	-1.26707	0.000274295	Down
HACD3	0.432691	-1.20859	0.000185434	Down
IFT27	0.371229	-1.42962	0.000904656	Down
KLHDC3	0.368438	-1.4405	0.000351979	Down
PARP4	0.472225	-1.08245	0.00136218	Down
IL6ST	0.31047	-1.68747	0.00160223	Down
FBXO17	0.457794	-1.12723	0.00314256	Down
PTGES	0.495757	-1.0123	0.00197535	Down
AC092123.2	0.47495	-1.07415	0.00162597	Down
CDK8	0.454444	-1.13783	0.00180941	Down
SETD7	0.446064	-1.16468	0.00338045	Down
H2AFY	0.434656	-1.20205	2.68716e-05	Down
ZNF317	0.438596	-1.18904	0.00225265	Down
LRRC37A17P	0.472193	-1.08255	1.8703e-05	Down
SEMA3F	0.379279	-1.39867	0.000660082	Down
EPN1	0.444723	-1.16902	2.51149e-05	Down
DENND5A	0.430575	-1.21566	0.00193567	Down
GAS6	0.441938	-1.17808	0.00296844	Down
ATP6V1D	0.351046	-1.51027	4.21224e-05	Down
DESI2	0.346415	-1.52943	9.5226e-05	Down
BACE1	0.464418	-1.1065	2.42412e-05	Down
SYNJ2BP	0.405214	-1.30324	0.000650976	Down
EVA1A	0.399762	-1.32278	0.00119367	Down
SRF	0.364653	-1.4554	0.000134845	Down
UGCG	0.395755	-1.33732	0.000821935	Down
ATP7B	0.4886	-1.03327	0.00162236	Down
C6orf106	0.36146	-1.46809	0.000380817	Down
ACTR2	0.367283	-1.44503	0.00110769	Down
B3GALT2	0.368054	-1.44201	3.44967e-05	Down
EPB41L1	0.496229	-1.01092	0.000754468	Down
PTGR2	0.425252	-1.23361	0.00116327	Down
FADS3	0.401904	-1.31508	0.000101097	Down
BLOC1S2	0.399388	-1.32414	0.000151751	Down
PKD2	0.402149	-1.3142	0.000327186	Down
FGF1	0.37086	-1.43105	4.84207e-05	Down
GABRE	0.398169	-1.32855	0.00105028	Down
HOXB9	0.460571	-1.1185	0.00015769	Down
ZNF37A	0.344926	-1.53564	3.38264e-05	Down
C22orf46	0.351241	-1.50947	5.08171e-05	Down
PLA2G12A	0.46442	-1.1065	0.000263557	Down
RABL3	0.46791	-1.0957	3.2266e-07	Down
ACTG1	0.462377	-1.11286	0.000711449	Down
STIL	0.490095	-1.02887	0.00235048	Down
USP33	0.375808	-1.41193	0.00116573	Down
AGTR1	0.472716	-1.08095	0.00198211	Down
PRICKLE3	0.424778	-1.23522	0.00218783	Down
DOK6	0.401749	-1.31564	2.54015e-06	Down
MSL1	0.457309	-1.12876	0.00100972	Down
CYBRD1	0.407738	-1.29429	1.08288e-05	Down
UACA	0.461433	-1.11581	0.000416506	Down
KIF11	0.343988	-1.53957	0.000598237	Down
ELOA	0.402136	-1.31424	0.0015704	Down
SFI1	0.43643	-1.19618	0.00224281	Down
NABP1	0.402347	-1.31349	0.000863243	Down
ALPK2	0.417364	-1.26062	8.69238e-06	Down
NDST1	0.446868	-1.16208	1.12746e-06	Down
PI4K2B	0.347027	-1.52688	0.0010724	Down
TCF3	0.469069	-1.09213	3.05192e-06	Down
RICTOR	0.448022	-1.15836	0.00218732	Down
UBP1	0.404429	-1.30604	0.000266005	Down
MIGA1	0.473234	-1.07938	0.000197813	Down
ZFAND2B	0.21984	-2.18548	0.000464197	Down
MT-ND4	0.470559	-1.08755	0.00187959	Down
TMEM38B	0.433715	-1.20518	1.09261e-07	Down
LAPTM4A	0.349522	-1.51654	5.69534e-06	Down
FAM69B	0.450002	-1.152	0.00138488	Down
CDK7	0.414809	-1.26948	0.00311319	Down
ENO1	0.449063	-1.15501	0.00316036	Down
ATG4D	0.349715	-1.51575	0.00327641	Down
LFNG	0.476549	-1.0693	0.000119833	Down
G3BP2	0.448775	-1.15593	0.00045501	Down
PNPLA2	0.480484	-1.05744	0.00144189	Down
NXPE3	0.396323	-1.33525	0.00136242	Down
HDAC9	0.400662	-1.31954	0.00161765	Down
RAD23A	0.40718	-1.29626	2.43437e-05	Down
AC125807.2	0.358925	-1.47824	0.0010936	Down
TRIM62	0.423088	-1.24097	3.20465e-05	Down
ALDOC	0.344018	-1.53945	0.000293473	Down
BNIP3L	0.449326	-1.15417	0.00105222	Down
SNHG4	0.454729	-1.13692	0.00176142	Down
ADAMTS1	0.48924	-1.03139	7.25961e-05	Down
OLMALINC	0.446875	-1.16206	0.00126343	Down
RHOA	0.369177	-1.43762	7.17197e-07	Down
ANAPC5	0.349485	-1.5167	0.00279385	Down
PHF5A	0.407294	-1.29586	1.72244e-05	Down
PEX26	0.43219	-1.21026	0.00155795	Down
CDKN1C	0.39802	-1.32909	0.000795734	Down
MYH10	0.373801	-1.41966	4.29248e-06	Down
SH3BGRL2	0.364861	-1.45458	0.000636288	Down
PPP2CA	0.35043	-1.5128	0.000963017	Down
PRKCD	0.414461	-1.27069	3.74562e-07	Down
CLIP3	0.377827	-1.4042	0.000186671	Down
HIST1H2BD	0.486616	-1.03914	0.00169018	Down
DMD	0.342627	-1.54529	3.34058e-06	Down
ARL6IP5	0.403778	-1.30836	0.000435894	Down
KLHL42	0.349436	-1.5169	0.00295716	Down
AP000892.3	0.497022	-1.00862	0.000456898	Down
WDR34	0.446498	-1.16327	0.000972187	Down
TGM2	0.486053	-1.04081	0.00216245	Down
SH3RF1	0.415601	-1.26673	9.50706e-06	Down
MAFF	0.411012	-1.28275	2.58632e-07	Down
SH3BP4	0.47704	-1.06782	0.000149408	Down
TSPYL2	0.354496	-1.49616	0.00189139	Down
PALLD	0.482185	-1.05234	0.00116296	Down
PRDX4	0.423278	-1.24032	0.00227835	Down
CMSS1	0.43436	-1.20304	2.32651e-05	Down
HMOX1	0.404291	-1.30653	0.000402889	Down
PHLDA1	0.359037	-1.4778	0.000962792	Down
SUMO3	0.366719	-1.44725	0.000375969	Down
ZNF428	0.44914	-1.15476	3.01901e-06	Down
ZBTB4	0.471983	-1.08319	0.00070129	Down
TLE6	0.496585	-1.00989	2.29617e-06	Down
SNAPC1	0.45823	-1.12586	5.07265e-05	Down
SUDS3	0.4978	-1.00636	0.00142659	Down
PTBP1	0.189263	-2.40154	0.0031368	Down
NNMT	0.365021	-1.45395	0.000787995	Down
CDC42EP3	0.462833	-1.11144	0.000140275	Down
GRINA	0.410879	-1.28321	0.00133282	Down
HSPD1	0.346113	-1.53069	0.00131382	Down
BCAP31	0.411422	-1.28131	1.3049e-06	Down
CDK1	0.481664	-1.0539	0.00161642	Down
KISS1	0.450821	-1.14937	0.00151916	Down
MYH9	0.342664	-1.54513	0.00169416	Down
TGFB2-AS1	0.423952	-1.23803	0.000168349	Down
DIAPH1	0.491126	-1.02583	0.00256183	Down
COL3A1	0.475247	-1.07325	0.000303738	Down
PPME1	0.495325	-1.01355	0.00152929	Down
TMEM173	0.395737	-1.33739	0.000285123	Down
OTUB1	0.461451	-1.11575	5.81695e-05	Down
CCDC47	0.44933	-1.15415	0.00193183	Down
TCOF1	0.481129	-1.0555	0.00254696	Down
ITGA2	0.456548	-1.13116	0.00165692	Down
GNG4	0.428829	-1.22153	0.000255094	Down
PIK3R3	0.462473	-1.11256	0.00188979	Down
PLAUR	0.485399	-1.04276	0.00029256	Down
MIR137HG	0.396372	-1.33507	5.73447e-06	Down
LMNB2	0.499136	-1.00249	0.00011157	Down
BEX1	0.352235	-1.50539	3.36674e-07	Down
NR2C1	0.410681	-1.28391	6.83937e-06	Down
SPTSSA	0.435157	-1.20039	0.00232725	Down
SQSTM1	0.494797	-1.01509	7.7735e-07	Down
ADAM32	0.381559	-1.39002	0.00121689	Down
CCDC39	0.472456	-1.08175	0.00165099	Down
ITPR2	0.373532	-1.4207	0.00024646	Down
ZMAT3	0.452822	-1.14299	0.00156198	Down
GBP1	0.426173	-1.23049	0.00022632	Down
DDIT4	0.373015	-1.42269	4.77333e-06	Down
EEF2	0.478165	-1.06442	0.0021537	Down
EIF1AX	0.461575	-1.11536	0.000208328	Down
E2F2	0.443437	-1.1732	0.000903291	Down
ATP13A3	0.452376	-1.1444	0.00158984	Down
PLAC8	0.40022	-1.32113	5.36523e-06	Down
CDC25B	0.469985	-1.08931	0.00174168	Down
EARS2	0.426448	-1.22956	0.0025408	Down
MARK4	0.496673	-1.00963	0.0011759	Down
ARSJ	0.413292	-1.27477	4.43137e-07	Down
CHML	0.429275	-1.22003	0.000240608	Down
TMEM192	0.427803	-1.22498	0.00105908	Down
EDIL3	0.426817	-1.22831	0.000660082	Down
ZW10	0.462883	-1.11128	0.000579674	Down
ST6GALNAC4	0.486812	-1.03856	0.00113981	Down
KIF1C	0.310309	-1.68822	0.000973091	Down
PTDSS1	0.410255	-1.28541	0.0013776	Down
UNC5C	0.456976	-1.12981	0.00194827	Down
MT-CYB	0.479617	-1.06004	5.44427e-05	Down
DHX37	0.372308	-1.42543	0.000982258	Down
CTPS1	0.450018	-1.15194	0.000605618	Down
TEX2	0.422615	-1.24258	0.000390907	Down
FAM32A	0.425792	-1.23178	0.00256281	Down
CCDC93	0.422433	-1.24321	2.68405e-05	Down
BCAT1	0.41936	-1.25374	0.00192031	Down
PTPN11	0.407781	-1.29413	0.000319952	Down
FAM171A1	0.422499	-1.24298	1.83141e-06	Down
GLDC	0.406759	-1.29775	3.12993e-06	Down
MT2A	0.444773	-1.16886	0.00167621	Down
ZDHHC16	0.486567	-1.03929	0.00238678	Down
ADGRL2	0.475779	-1.07164	0.00206836	Down
IRAK1	0.397408	-1.33131	3.70557e-05	Down
MET	0.42554	-1.23263	0.00300994	Down
AFG3L2	0.429559	-1.21907	3.74897e-07	Down
RAP2A	0.400671	-1.31951	0.00193889	Down
FN1	0.455587	-1.1342	0.000391517	Down
MED6	0.449698	-1.15297	0.00226897	Down
GREM1	0.432797	-1.20824	0.000679704	Down
VGLL3	0.366985	-1.44621	0.000818566	Down
C19orf68	0.419768	-1.25234	0.000364949	Down
MYADM	0.49869	-1.00379	0.000206359	Down
WDR1	0.411852	-1.2798	0.000422871	Down
SREK1	0.472118	-1.08278	0.00128628	Down
MT-CO2	0.480933	-1.05609	0.000146134	Down
RNF217	0.449731	-1.15287	0.000816764	Down
BCL7B	0.404607	-1.30541	0.00298395	Down
PGK1	0.406849	-1.29743	0.00175013	Down
S100A10	0.424808	-1.23512	0.00137809	Down
FKBP4	0.46908	-1.09209	0.00154081	Down
