# Supplementary material for: PTBP1 modulates osteosarcoma chemoresistance to cisplatin by regulating the expression of the copper transporter SLC31A1
Source: J Cell Mol Med. 2020 Mar 24;24(9):5274–89. doi: 10.1111/jcmm.15183 (PMC7205786; doi:10.1111/jcmm.15183)
Supplement: Supplementary file 6 — Table S2 [file JCMM-24-5274-s006.xlsx]

## Sheet: 工作表1
Supplementary Table 2: Differentially expressed genes in mRNA sequencing in U-2OSCISR cell line.
Gene symbol	Fold Change（sh-PTBP1/sh-control）	log2Fold Change（sh-PTBP1/sh-control）	p-value	Regulation
FBXO45	3.94305	1.97931	0.00824819	Up
ZNF248	2.88493	1.52854	0.0125173	Up
TTC5	2.15888	1.11028	0.00339796	Up
PCOLCE	4.1539	2.05446	5.43e-25	Up
DEFB4B	7.26204	2.86038	0.010285	Up
STPG1	10.0861	3.3343	0.000511518	Up
RPLP1	2.35591	1.23628	2.5e-05	Up
MED31	2.45361	1.2949	0.00778566	Up
PSMB6	4.53663	2.18162	0.00775116	Up
APC	2.96649	1.56876	2.84e-26	Up
RAMP1	20.4069	4.35099	2.52e-13	Up
SYNCRIP	13.5287	3.75795	3.92e-07	Up
PHF1	3.28675	1.71666	0.0070183	Up
TRIM51	2.39736	1.26145	0.000906158	Up
SDHB	2.69867	1.43225	2.21e-05	Up
PRAMEF4	2.44383	1.28915	0.000111271	Up
FAM89B	2.21462	1.14706	0.000243243	Up
WNK4	2.39736	1.26145	0.000906158	Up
TTC7B	8.3315	3.05858	1.77e-13	Up
LDHA	2.88865	1.5304	0.00464538	Up
CDK1	3.68182	1.88042	1.45e-06	Up
ENSG00000272921	3.82233	1.93445	0.0108747	Up
IDH1	2.15565	1.10813	3.58e-14	Up
GGH	2.34803	1.23145	7.19e-06	Up
ARL17B	3.30293	1.72375	0.006345	Up
EIF2S2P4	2.15629	1.10855	2.63e-16	Up
PAGE2	2.52065	1.3338	0.0188614	Up
RCOR1	2.69882	1.43233	0.000360841	Up
LNPEP	3.62061	1.85623	0.00103907	Up
NOP16	3.86705	1.95123	0.00651884	Up
CTSC	11.1554	3.47967	3.36e-10	Up
RBM3	7.62897	2.93149	3.06e-11	Up
NABP2	6.3914	2.67613	1.73e-06	Up
YBX1	5.00734	2.32405	2.58e-08	Up
EVPL	3.16454	1.662	0.0027534	Up
KBTBD8	2.50433	1.32442	0.00646359	Up
PRPS1	5.32117	2.41174	1.19e-05	Up
PDE5A	3.85156	1.94544	0.0049193	Up
MT-ND1	3.42024	1.7741	0.00026942	Up
IGF2R	4.25393	2.0888	1.54e-08	Up
APIP	2.59084	1.37342	9.14e-05	Up
RFC5	6.95276	2.79759	4.92e-13	Up
UBR4	2.30221	1.20302	2.12e-28	Up
TSPAN19	2.34971	1.23248	0.00370677	Up
NCEH1	3.07718	1.62161	0.00460366	Up
SH3BGRL	6.62588	2.72811	3.01e-21	Up
CAPZA1	6.67765	2.73934	1.25e-25	Up
KIF18B	4.76431	2.25227	7.53e-09	Up
COX17	3.3136	1.7284	0.000173287	Up
NAGA	2.03765	1.02691	5.52e-06	Up
MTHFD1	4.30646	2.1065	3.14e-05	Up
NPIPB5	4.25088	2.08776	6.02e-11	Up
XPO6	2.50811	1.3266	3e-06	Up
SF3B3	6.38498	2.67468	4.26e-06	Up
ENSG00000243225	3.74033	1.90317	1.82e-20	Up
ZFP36L1	2.7043	1.43526	6.89e-07	Up
GNAS	2.08816	1.06223	8.78e-09	Up
NOTCH1	6.38281	2.67419	6.38e-12	Up
EVX1	2.68671	1.42584	7.82e-05	Up
TMCO1	2.22565	1.15423	0.000313201	Up
PXT1	2.90451	1.53829	0.00110851	Up
LIPJ	3.16146	1.66059	0.000772507	Up
KLK10	3.00525	1.58749	0.00044482	Up
NPBWR2	2.06865	1.04869	0.000347929	Up
ID1	2.59008	1.373	1.66e-05	Up
RCAN3	2.64641	1.40403	0.00570097	Up
YWHAG	2.52181	1.33446	1.32e-08	Up
WHSC1	7.14916	2.83777	4.1e-08	Up
ART5	5.41357	2.43658	0.00160346	Up
IFI6	2.13869	1.09673	2.26e-17	Up
ZDHHC6	3.07812	1.62205	0.0142532	Up
CARD9	3.87492	1.95417	2.52e-25	Up
ENSG00000271869	4.41599	2.14274	1.89e-24	Up
COL5A2	4.68471	2.22796	8.22e-06	Up
AMZ2	3.62061	1.85623	0.00825144	Up
WDR70	2.67974	1.42209	0.00279924	Up
VSTM2B	6.78334	2.762	0.00862368	Up
GLI3	4.32887	2.11399	0.00126904	Up
FAM69A	2.75415	1.46161	0.00722569	Up
SNHG6	4.31436	2.10915	4.16e-06	Up
MASP2	4.26064	2.09107	0.0001592	Up
KDM5A	3.75567	1.90907	9.16e-22	Up
DDX18	5.89037	2.55836	1.06e-15	Up
TRA2A	4.08655	2.03088	0.00285427	Up
UPP1	2.12705	1.08885	3.07e-06	Up
FLNC	29.2837	4.87203	3.52e-07	Up
APOL2	13.9561	3.80282	2.6e-17	Up
MTPN	7.40174	2.88787	1.99e-29	Up
HCG27	3.87408	1.95386	0.00905805	Up
KIAA1328	2.23796	1.16218	0.00181259	Up
XRCC6BP1	1.92503	0.944884	0.00591645	Up
PMM2	3.22197	1.68794	1.2e-28	Up
AKR1C2	3.544	1.82538	0.00243383	Up
OR14A16	4.28907	2.10066	0.00065793	Up
CCT5	2.08171	1.05777	8.04e-05	Up
PLEKHJ1	3.66537	1.87396	2.87e-05	Up
KCNE4	2.51648	1.33141	0.00135557	Up
AMN	2.49414	1.31854	0.000426573	Up
DIO1	2.09662	1.06806	0.00429456	Up
PDCD6	7.46792	2.90071	0.00357812	Up
ENSG00000271204	2.75837	1.46382	4.6e-17	Up
LIN7B	9.27024	3.21261	1.51e-27	Up
MRPL34	3.99335	1.9976	2.67e-10	Up
ZNF781	3.01864	1.5939	0.0070436	Up
KARS	2.32423	1.21675	3.75e-06	Up
PDIA4	8.74403	3.1283	2.92e-06	Up
ACTN1	4.32842	2.11384	8.67e-05	Up
LYRM9	2.53738	1.34334	1.23e-14	Up
GRAMD1C	2.90451	1.53829	0.000401545	Up
CREM	4.8176	2.26831	0.0131183	Up
UBR7	2.47644	1.30827	2.13e-05	Up
SPATA31D1	2.2714	1.18358	0.000107411	Up
TTC3P1	7.62481	2.9307	1.3e-29	Up
DOCK10	18.1826	4.18449	0.00120371	Up
LEMD2	2.28751	1.19378	0.00329483	Up
H1FX	2.39776	1.26169	8.36e-09	Up
BTBD16	3.63614	1.86241	0.00131156	Up
RPL3P4	2.3908	1.25749	2.79e-05	Up
YTHDC2	14.5177	3.85974	3.33e-25	Up
TRABD2B	6.1441	2.6192	0.000398595	Up
RAB5C	3.96174	1.98613	0.00032745	Up
FRG1B	8.70842	3.12241	1.28e-17	Up
SHC2	2.9704	1.57066	2.04e-22	Up
VRK3	2.62242	1.3909	0.000951469	Up
XIST	2.39091	1.25756	1.37e-14	Up
MIB2	3.56225	1.83279	2.67e-23	Up
ANKRD11	2.03138	1.02246	4.61e-27	Up
LMF1	4.33172	2.11494	3.68e-22	Up
IL27RA	4.74308	2.24582	4.53e-25	Up
RNF5	2.78566	1.47802	0.00430922	Up
KDM5B	5.05518	2.33776	0.000473558	Up
PPP1R9A	4.34327	2.11878	2.8e-21	Up
PKMYT1	6.77476	2.76017	0.000230737	Up
LCN6	6.3582	2.66862	0.00772141	Up
ZNF768	3.82479	1.93538	9.5e-12	Up
CFHR2	4.35086	2.1213	0.0137482	Up
SRSF7	12.2438	3.61398	8.54e-11	Up
SLC2A1	4.35519	2.12274	0.00101094	Up
NUP88	3.76105	1.91113	3.87e-07	Up
MUSK	2.5899	1.3729	0.00105859	Up
MED8	2.6203	1.38973	0.00697216	Up
ENSG00000267778	10.4347	3.38331	1.79e-18	Up
GALC	4.09122	2.03253	0.00619022	Up
RIC8B	5.89236	2.55884	0.000883757	Up
KTN1	3.71918	1.89498	1.8e-18	Up
PET117	3.35223	1.74512	2.38e-10	Up
OTUD1	4.19816	2.06976	0.00308139	Up
RTN2	2.95967	1.56544	0.0197991	Up
SEC13	6.95732	2.79853	1.4e-08	Up
FHOD1	2.70321	1.43468	0.000565838	Up
TXNDC11	2.15669	1.10882	8.18e-13	Up
OR10H1	3.71164	1.89206	0.00296817	Up
CCDC63	9.44113	3.23896	0.00832003	Up
VKORC1L1	4.36972	2.12754	4.73e-05	Up
LAMA1	9.44113	3.23896	0.00976636	Up
PCBP3	5.24161	2.39001	0.00847811	Up
SMIM2	2.89971	1.53591	0.00275416	Up
CALB2	2.72162	1.44446	9.51e-11	Up
NUDC	6.61412	2.72555	1.11e-07	Up
PPOX	3.75093	1.90725	0.000284206	Up
SRPK2	11.8641	3.56852	3.88e-19	Up
DOC2A	2.40239	1.26447	0.000583862	Up
TOP2A	2.6531	1.40768	1.17e-13	Up
ENSG00000246451	3.03533	1.60186	1.86e-11	Up
AL161431.1	6.19568	2.63126	2.97e-10	Up
WNT1	4.024	2.00863	0.00103583	Up
MAP2K7	2.83437	1.50303	0.000764914	Up
BAK1	4.4766	2.1624	5.5e-21	Up
GRIP1	3.53442	1.82147	0.000942511	Up
FHL2	3.40219	1.76646	1.79e-09	Up
MRPS10	3.41544	1.77207	1.42e-07	Up
TMEM52	2.26925	1.18221	0.00843979	Up
SETDB2	2.61914	1.38909	0.000148451	Up
POU6F1	3.00169	1.58578	0.016885	Up
PPP2R3C	2.71691	1.44197	1.27e-12	Up
UQCRC2	3.83088	1.93767	4.24e-11	Up
ONECUT1	5.37795	2.42706	0.00442892	Up
S100A12	3.82919	1.93704	0.0121396	Up
HNRNPM	8.17639	3.03146	8.46e-07	Up
SHPRH	11.821	3.56328	4.97e-29	Up
RNF24	2.69365	1.42956	0.00804175	Up
AC093323.1	3.81022	1.92987	0.000368516	Up
PLK3	2.90451	1.53829	0.000415035	Up
B3GNT4	2.35737	1.23718	0.0186206	Up
PAX3	2.81	1.49057	0.000172501	Up
DHX9	2.11702	1.08204	5.08e-10	Up
UQCRB	6.64809	2.73294	0.00403409	Up
XCL1	2.43615	1.2846	0.00469821	Up
PRKG2	4.22996	2.08064	0.00823864	Up
MRPL22	3.62061	1.85623	0.0011353	Up
FAM69B	2.46377	1.30086	0.00407961	Up
RALA	3.4916	1.80389	2.37e-06	Up
TCEA1P2	3.24613	1.69872	2.97e-23	Up
SNRPG	2.3048	1.20464	6.37e-07	Up
SNRPA	3.27239	1.71035	4.91e-05	Up
PLIN4	3.64601	1.86632	0.00611073	Up
INO80	14.9973	3.90663	2.16e-10	Up
PRR11	6.6965	2.74341	8.88e-18	Up
NLGN2	3.70398	1.88908	0.000181414	Up
PLP2	2.51365	1.32978	0.0063664	Up
SPINK1	2.34386	1.22889	0.00848112	Up
CDC42EP1	5.54086	2.47011	5.56e-10	Up
FBL	6.13226	2.61642	1.07e-06	Up
MYBL1	2.92347	1.54768	1.18e-07	Up
FAM217B	4.68533	2.22815	0.00145198	Up
POTEC	2.29153	1.19631	0.00817646	Up
H6PD	2.43962	1.28665	0.000327744	Up
REST	7.50591	2.90803	2.65e-18	Up
PDRG1	7.69473	2.94387	0.00233002	Up
DBP	3.05702	1.61212	9.67e-15	Up
CBL	2.57375	1.36387	0.00241086	Up
BTLA	2.18598	1.12828	0.0034733	Up
TAF9B	4.63834	2.21361	0.0103566	Up
TBX19	5.93593	2.56947	0.00179813	Up
ZNF451	2.38728	1.25537	0.00754396	Up
WDR90	2.25059	1.1703	6.17e-11	Up
MPLKIP	2.08198	1.05796	0.00060153	Up
DYNC1LI2	3.34042	1.74003	6.9e-24	Up
BCL7C	2.1889	1.13021	0.0030171	Up
ANKRD20A1	2.20276	1.13931	0.0189566	Up
GANAB	2.59755	1.37715	3.12e-06	Up
SLBP	4.06542	2.02341	1.72e-08	Up
OSBPL5	5.32003	2.41143	1.01e-14	Up
GUCD1	30.0336	4.9085	3.44e-12	Up
RAB20	5.37634	2.42663	2.56e-14	Up
CXCR1	3.30773	1.72584	0.00180498	Up
RAB4B	3.84677	1.94365	2.95e-16	Up
ENSG00000240376	3.72935	1.89892	4.11e-20	Up
ZC3H13	2.76053	1.46494	1.33e-14	Up
NUDT5	4.22492	2.07892	3.27e-05	Up
SKA2	2.14886	1.10357	4.93e-08	Up
DLX6	1.95491	0.967103	0.0124207	Up
ENSG00000236048	3.10928	1.63658	1.99e-19	Up
ZNF304	6.82795	2.77145	0.00521899	Up
DESI2	4.98826	2.31854	0.000151009	Up
CDK8	5.00862	2.32441	0.00846384	Up
RPS12	2.00712	1.00513	2.15e-06	Up
ANKMY1	2.05487	1.03905	0.00741809	Up
C1orf35	4.21506	2.07555	0.00459684	Up
KRTAP19-3	3.38071	1.75733	0.000488613	Up
HEY2	5.9289	2.56776	0.00667591	Up
SMARCC2	2.23575	1.16076	0.00501817	Up
BCCIP	3.93024	1.97462	2.9e-12	Up
CAV1	3.04055	1.60433	1.11e-15	Up
CCDC88A	2.28097	1.18964	9.06e-20	Up
LAMTOR4	5.19331	2.37665	0.00168954	Up
ENSG00000260286	2.11096	1.0779	0.000988523	Up
GOLM1	3.11964	1.64138	2e-05	Up
TNNT1	2.8599	1.51597	0.000169704	Up
CLN6	3.82273	1.9346	0.00253705	Up
CH507-396I9.6	2.76743	1.46855	0.000439279	Up
RPRM	3.49278	1.80437	0.000161977	Up
PSME4	2.37811	1.24982	4.77e-09	Up
ARFIP2	12.482	3.64178	3.64e-22	Up
BRCA1	2.06194	1.044	3.94e-07	Up
HAO1	3.95402	1.98332	0.000228708	Up
SPCS2	2.24078	1.164	0.000120658	Up
ISLR2	2.25565	1.17355	0.00187982	Up
ENSG00000213939	3.69641	1.88612	5.53e-08	Up
BIN3	13.6146	3.76708	0.0183684	Up
RLN1	2.73959	1.45396	0.00245756	Up
PLP1	2.77675	1.4734	0.0186206	Up
EBNA1BP2	2.5641	1.35846	6.52e-05	Up
GNA12	3.75406	1.90845	0.00666263	Up
CHN2	2.85818	1.5151	0.00848041	Up
CALML5	18.1826	4.18449	0.0173703	Up
CDCA5	2.34169	1.22755	1.11e-05	Up
MCL1	5.02804	2.33	1.14e-07	Up
NELFE	2.24252	1.16512	2.25e-09	Up
SMARCE1	2.32161	1.21512	1.49e-07	Up
NME2	3.41106	1.77022	0.00191735	Up
SLC31A1	55.7565	5.80107	5.77e-21	Up
DEFA1	5.6507	2.49843	0.000294007	Up
ZFP36L2	2.94677	1.55913	5.13e-06	Up
BRDT	2.94626	1.55888	0.00299529	Up
RFX4	2.32918	1.21982	0.00514927	Up
EPHA3	4.49821	2.16935	0.00405166	Up
FCGR2B	3.90053	1.96367	0.00164892	Up
MDK	2.059	1.04195	1.13e-05	Up
GPX4	2.8582	1.51511	1.27e-06	Up
HIF1A-AS2	11.4257	3.51421	7.8e-05	Up
MYH7	3.32578	1.73369	0.00231324	Up
PFDN1	2.00129	1.00093	7.65e-07	Up
AC092807.3	2.8582	1.51511	9.23e-05	Up
SERPINE3	2.34649	1.2305	0.000192041	Up
FAM188B	9.1912	3.20025	0.000730334	Up
FH	2.77719	1.47363	4.48e-07	Up
NCAN	3.84184	1.9418	0.00120195	Up
ODC1	2.3985	1.26213	1.87e-10	Up
PTPRH	3.20898	1.68211	0.000585412	Up
N4BP1	2.38728	1.25537	0.00158287	Up
AP5S1	2.69898	1.43241	0.000917071	Up
EPB41L2	8.25231	3.0448	7.56e-06	Up
DHDDS	5.95013	2.57292	0.00122938	Up
NCR3LG1	3.72092	1.89566	5.23e-27	Up
EIF3A	3.42838	1.77753	8.38e-15	Up
PHLDA2	3.28792	1.71718	0.00199958	Up
LTBR	2.43746	1.28538	8.57e-12	Up
TREH	3.26376	1.70653	0.00640589	Up
LRRC75A-AS1	12.4862	3.64226	2.96e-09	Up
FOXP1	5.31205	2.40927	0.000101436	Up
SYNGR3	2.68903	1.42708	1.47e-18	Up
PDIA6	10.6015	3.4062	8.13e-22	Up
RAF1	3.3046	1.72447	2.25e-10	Up
PHYKPL	2.54161	1.34574	0.00170836	Up
CCDC69	6.63406	2.72989	1.22e-24	Up
ENSG00000258064	3.69791	1.88671	0.00281879	Up
ERRFI1	5.12972	2.35888	0.00271195	Up
RANBP9	3.3132	1.72822	5.18e-11	Up
KIF2C	2.2822	1.19042	1.44e-06	Up
MRPS11	2.91546	1.54372	0.00387232	Up
GLYCTK	3.63614	1.86241	0.000112748	Up
PRDM10	2.05356	1.03813	0.00393033	Up
RP11-514O12.4	3.0463	1.60706	0.0166378	Up
NUDT14	6.93819	2.79456	9.5e-14	Up
NUP98	3.24714	1.69917	1.06e-08	Up
DPYSL2	3.28376	1.71535	3.6e-27	Up
DGKD	2.37658	1.24889	0.00029405	Up
SNX5	5.96869	2.57741	6.78e-08	Up
NRAP	4.70335	2.23369	0.00546458	Up
RAD17	2.10074	1.0709	0.000111744	Up
GLRA3	2.24297	1.16541	0.000725028	Up
YARS2	3.15324	1.65683	7.58e-05	Up
TGFBI	9.50637	3.24889	2.9e-12	Up
DROSHA	2.46802	1.30335	0.00313275	Up
NR2F2	5.64304	2.49647	4.03e-17	Up
ENSG00000269388	3.68294	1.88086	5.2e-17	Up
MAF1	4.10284	2.03662	9.86e-05	Up
ENSG00000236852	2.06994	1.04959	2.07e-21	Up
TCF3	2.57134	1.36252	4.59e-07	Up
HIST1H2BD	2.56878	1.36108	5.32e-15	Up
TGFB2	5.83157	2.54388	6.04e-06	Up
ITM2C	24.2347	4.599	3.01e-26	Up
OR5L2	2.15041	1.10461	0.000108423	Up
GUCY1A3	5.78572	2.5325	0.00818123	Up
PCMTD1	4.24464	2.08564	0.000626737	Up
KIF23	5.60781	2.48744	4.18e-12	Up
DNMT3A	2.22096	1.15119	0.00479002	Up
FAM65A	9.74496	3.28466	3.12e-06	Up
GABRA3	4.23406	2.08204	0.0012267	Up
ENSG00000260092	6.46593	2.69286	0.00198258	Up
RPS6KB1	2.13882	1.09681	0.00106098	Up
ATP6AP2	2.39759	1.26158	0.00532813	Up
DSN1	5.33206	2.41469	6.79e-10	Up
PLCE1	3.91735	1.96988	0.000108668	Up
CDK9	3.90737	1.9662	1.18e-17	Up
PRDM4	5.99602	2.584	2.02e-12	Up
ZWINT	3.35605	1.74676	1.58e-10	Up
HOXC13	4.84972	2.2779	0.00136798	Up
EFR3A	6.09333	2.60723	4.47e-17	Up
HADH	3.00165	1.58576	3.66e-06	Up
DR1	4.18526	2.06532	4.49e-13	Up
UBE3A	2.129	1.09018	0.00472184	Up
MAP9	2.31396	1.21037	7.84e-05	Up
CSPG4	2.6771	1.42067	0.0173543	Up
TRIM41	2.33041	1.22059	1.17e-06	Up
AASDHPPT	8.24531	3.04357	2.01e-07	Up
WBP11	2.92124	1.54658	3.71e-14	Up
ZBTB21	2.66482	1.41404	0.00623171	Up
SLX4IP	2.1154	1.08093	1.84e-12	Up
PSMC1P1	3.56382	1.83343	3.65e-13	Up
RND2	4.91002	2.29573	4.5e-15	Up
EFS	2.65625	1.40939	0.00254063	Up
RCHY1	2.81977	1.49558	8.12e-13	Up
PGM2L1	7.12337	2.83256	3.2e-16	Up
GDPD1	2.61706	1.38795	2.25e-20	Up
ADCY7	3.42907	1.77782	1.16e-17	Up
TMEM30A	0.471044	-1.08607	1.57e-08	Down
C5orf51	0.210514	-2.24801	2.25e-51	Down
ALDOC	0.433582	-1.20562	1.62e-29	Down
ZNF318	0.107647	-3.21563	9.59e-07	Down
ALG9	0.323754	-1.62703	2.46e-06	Down
VTA1	0.246815	-2.0185	2.07e-08	Down
PGBD4	0.34037	-1.55482	5.63e-11	Down
SYNJ1	0.415893	-1.26572	0.0247432	Down
RNASE8	0.490209	-1.02853	3.57e-07	Down
GC	0.279529	-1.83893	1.87e-09	Down
CDH6	0.374551	-1.41677	3.66e-11	Down
FGFR4	0.435224	-1.20017	0.0350173	Down
MED6	0.140298	-2.83344	5.06e-05	Down
TBC1D3B	0.177745	-2.49212	4.31e-07	Down
ISG20L2	0.0976841	-3.35573	0.0401735	Down
KIF11	0.272227	-1.87712	1.03e-50	Down
DOK6	0.218636	-2.1934	1.89e-29	Down
ANKRD1	0.22526	-2.15034	6.45e-08	Down
ZNF780A	0.161159	-2.63344	8.82e-11	Down
OR1B1	0.411675	-1.28042	7.52e-13	Down
PTBP2	0.419529	-1.25316	1.28e-22	Down
EIF4EBP2	0.374543	-1.4168	7.57e-06	Down
MYEF2	0.0637309	-3.97186	3.59e-05	Down
VAC14	0.000518537	-10.9133	0.0384243	Down
NIF3L1	0.309535	-1.69182	5.18e-08	Down
RNF217	0.341933	-1.54822	5.84e-05	Down
PRB2	0.053714	-4.21856	3.75e-10	Down
MT2A	0.302642	-1.72432	1.9e-05	Down
PDK2	0.174769	-2.51648	1.29e-18	Down
PTGS2	0.409325	-1.28868	0.0451277	Down
OLMALINC	0.294602	-1.76316	2.52e-05	Down
ZZEF1	0.48831	-1.03413	0.0203695	Down
TMED6	0.347271	-1.52586	0.019923	Down
ZNF622	0.418207	-1.25771	0.0459661	Down
SEC14L3	0.409139	-1.28934	1.08e-08	Down
MYSM1	0.113827	-3.13508	0.0466159	Down
TMEM33	0.567259	-0.81792	4.89e-05	Down
F2RL2	0.0181437	-5.78439	7.06e-13	Down
GPSM2	0.459353	-1.12232	1.98e-14	Down
ZNF778	0.0722731	-3.7904	3.42e-10	Down
WAS	0.124692	-3.00356	4.86e-12	Down
EVA1A	0.292226	-1.77484	1.59e-35	Down
ENO1	0.282358	-1.82441	4.77e-05	Down
SCPEP1	0.387779	-1.36669	1.14e-09	Down
SPZ1	0.314507	-1.66884	0.0221581	Down
GPR125	0.197947	-2.33681	4.89e-13	Down
C11orf53	0.368665	-1.43962	0.0316525	Down
ZNF425	0.0496078	-4.33329	2.6e-10	Down
RASD2	0.35075	-1.51148	1.52e-06	Down
ZNF132	0.329679	-1.60086	0.0286855	Down
ICA1	0.000756889	-10.3676	0.0294615	Down
PARP4	0.443211	-1.17393	4.73e-29	Down
RHEB	0.107577	-3.21656	1.27e-06	Down
SPI1	0.0808174	-3.62919	3.67e-11	Down
GDAP1	0.359285	-1.4768	6.37e-25	Down
DIP2C	0.432142	-1.21042	2.99e-06	Down
LYZ	0.446338	-1.16379	0.0371893	Down
VSTM2A	0.468557	-1.0937	2.88e-15	Down
CCDC47	0.139261	-2.84413	5e-05	Down
CDKN1C	0.292226	-1.77484	5.82e-26	Down
CEACAM19	0.242803	-2.04214	1.64e-15	Down
SLC25A13	0.0831828	-3.58757	7.68e-06	Down
MIGA1	0.290195	-1.78491	4.76e-28	Down
ZNF587B	0.387254	-1.36865	8.63e-06	Down
PPARA	0.0655648	-3.93094	1.44e-10	Down
NR2F1	0.205027	-2.28611	0.0433081	Down
XPO4	0.217196	-2.20293	7.86e-09	Down
RAP2B	0.342715	-1.54492	8.1e-34	Down
ANXA2P2	0.0182083	-5.77926	4.58e-30	Down
BNIP3	0.216501	-2.20756	8.8e-06	Down
FOCAD	0.40661	-1.29828	0.0290677	Down
IGF1R	0.058066	-4.10616	5.85e-13	Down
C8orf76	0.0718904	-3.79806	2.08e-11	Down
CDK5RAP2	0.30162	-1.7292	0.0269481	Down
ANAPC5	0.242174	-2.04589	1.29e-19	Down
ZFHX2	0.402181	-1.31408	0.0458169	Down
NPIPB3	0.475853	-1.07141	3.13e-13	Down
SLA	0.34466	-1.53675	1.91e-12	Down
ZNF37A	0.417724	-1.25938	1.4e-24	Down
ZNF566	0.000757432	-10.3666	0.0449196	Down
ZGRF1	0.329117	-1.60333	1.21e-11	Down
XYLT2	0.000334334	-11.5464	0.0370216	Down
EEF2	0.337168	-1.56846	3.92e-27	Down
CCDC90B	0.237134	-2.07623	0.0231599	Down
HS3ST3A1	0.24789	-2.01223	9.42e-16	Down
PHACTR3	0.471009	-1.08617	1.78e-14	Down
ANXA3	0.00916309	-6.76995	0.0483465	Down
TRIM25	0.00343252	-8.18652	0.0369279	Down
ENSG00000270099	0.320279	-1.6426	8.75e-16	Down
MCOLN2	0.312629	-1.67747	1.32e-07	Down
AOX1	0.116422	-3.10257	3.92e-27	Down
SAP30	0.0573158	-4.12492	0.0400456	Down
GAS6	0.372683	-1.42398	1.41e-05	Down
SETD7	0.616327	-0.698233	2.07e-05	Down
WDR36	0.28805	-1.79561	0.0359086	Down
RICTOR	0.0634417	-3.97842	2.95e-05	Down
GABRE	0.466771	-1.09921	9.21e-36	Down
BPI	0.139208	-2.84468	1.74e-10	Down
WDR34	0.383594	-1.38235	2.51e-05	Down
LMBR1L	0.157427	-2.66725	1.02e-28	Down
STOX1	0.404706	-1.30505	0.0418033	Down
STX17	0.399785	-1.3227	0.0398475	Down
G3BP2	0.444938	-1.16832	3.92e-05	Down
HDAC9	0.287256	-1.79959	1.1e-29	Down
CD44	0.290969	-1.78106	1.66e-29	Down
SLC5A10	0.226496	-2.14244	0.0300844	Down
ECHDC3	0.0759979	-3.7179	1.71e-08	Down
KISS1	0.13718	-2.86586	6.53e-05	Down
PLAC8	0.0182083	-5.77926	9.81e-32	Down
MORF4L2	0.477876	-1.06529	0.0451276	Down
KLHL42	0.405328	-1.30284	1.38e-20	Down
MUT	0.343072	-1.54342	2.02e-07	Down
ATOH7	0.575161	-0.797962	1.22e-10	Down
ZFYVE19	0.377093	-1.40701	0.0410111	Down
POLG	0.60039	-0.736028	5.61e-13	Down
PAGE2B	0.266498	-1.9078	3.3e-09	Down
SGCB	0.397072	-1.33253	1.55e-09	Down
DDR1	0.0736245	-3.76367	2.26e-11	Down
SLC20A1	0.27053	-1.88614	6.78e-14	Down
CBY3	0.39888	-1.32597	0.0459661	Down
SZRD1	0.328697	-1.60517	3.67e-15	Down
KRTAP1-5	0.0964993	-3.37334	0.0451107	Down
DDX21	0.44313	-1.1742	0.0377407	Down
HTR1F	0.0876384	-3.51229	2.98e-09	Down
CRB3	0.0571229	-4.12979	7.21e-09	Down
MMP8	0.49395	-1.01756	0.0284487	Down
CTPS1	0.0593804	-4.07387	5.96e-05	Down
SH3BP4	0.288064	-1.79554	2.64e-27	Down
PSPC1	0.346934	-1.52727	1.27e-05	Down
PTBP1	0.101209	-3.30458	2.2e-09	Down
PTPN12	0.382861	-1.38511	2.73e-07	Down
ERCC4	0.232657	-2.10373	1.19e-05	Down
RBM46	0.295346	-1.75952	2.14e-14	Down
E2F2	0.19794	-2.33686	1.54e-05	Down
USP9X	0.371767	-1.42753	0.0384504	Down
FBN2	0.129893	-2.9446	3.14e-06	Down
FBXO6	0.29811	-1.74608	5.89e-12	Down
PI4K2B	0.476969	-1.06803	8.58e-06	Down
FGF10	0.182418	-2.45468	6.33e-07	Down
LAPTM4A	0.176142	-2.50519	7.62e-13	Down
OR1J2	0.0751318	-3.73443	5.33e-09	Down
ATG4D	0.449713	-1.15292	4.77e-10	Down
MBOAT1	0.329704	-1.60076	6.29e-09	Down
PRDM9	0.137842	-2.85891	2.31e-07	Down
SFTA1P	0.286825	-1.80176	7.66e-06	Down
MYH9	0.215206	-2.21621	8.46e-05	Down
NPPB	0.250422	-1.99756	0.0289606	Down
WIF1	0.400132	-1.32145	0.03213	Down
DMD	0.210514	-2.24801	6.68e-05	Down
RPL38	0.216928	-2.20471	2.22e-07	Down
UBE2Z	0.309356	-1.69266	0.0256544	Down
